# Supplementary material for: Ex Vivo Perfusion Using a Mathematical Modeled, Controlled Gas Exchange Self-Contained Bioreactor Can Maintain a Mouse Kidney for Seven Days
Source: Cells. 2022 Jun 2;11(11):1822. doi: 10.3390/cells11111822 (PMC9180119; doi:10.3390/cells11111822)
Supplement: Supplementary file 1 [file cells-11-01822-s001.zip]

Archive with 1 entries (1 files):
- cells-1666313-supplementary.pdf
